# Supplementary material for: In Situ Formation of Fibronectin‐Enriched Protein Corona on Epigenetic Nanocarrier for Enhanced Synthetic Lethal Therapy
Source: Adv Sci (Weinh). 2024 Mar 14;11(19):2307940. doi: 10.1002/advs.202307940 (PMC11109615; doi:10.1002/advs.202307940)
Supplement: Supplementary file 2 — Supplemental Table 1 [file ADVS-11-2307940-s001.xlsx]

## Sheet: sample_psm_combine
Accession	Description	# PSMs_PAZA	# PSMs_PVD	PAZA/PVD
P35917	Vascular endothelial growth factor receptor 3 OS=Mus musculus OX=10090 GN=Flt4 PE=1 SV=1	6		#DIV/0!	#DIV/0!		Average	1.30904	STD	0.599363
P68134	Actin, alpha skeletal muscle OS=Mus musculus OX=10090 GN=Acta1 PE=1 SV=1	5		#DIV/0!	#DIV/0!
Q91Y47	Coagulation factor XI OS=Mus musculus OX=10090 GN=F11 PE=2 SV=2	4		#DIV/0!	#DIV/0!		Average+2sigma	2.50777
P06339	H-2 class I histocompatibility antigen, D-37 alpha chain OS=Mus musculus OX=10090 GN=H2-T23 PE=1 SV=1	4		#DIV/0!	#DIV/0!
Q8C7G5	Apolipoprotein A-V OS=Mus musculus OX=10090 GN=Apoa5 PE=1 SV=1	3		#DIV/0!	#DIV/0!
P68369	Tubulin alpha-1A chain OS=Mus musculus OX=10090 GN=Tuba1a PE=1 SV=1	3		#DIV/0!	#DIV/0!
Q9R0G6	Cartilage oligomeric matrix protein OS=Mus musculus OX=10090 GN=Comp PE=1 SV=2	3		#DIV/0!	#DIV/0!
O88998	Noelin OS=Mus musculus OX=10090 GN=Olfm1 PE=1 SV=1	2		#DIV/0!	#DIV/0!
P01786	Ig heavy chain V region MOPC 47A OS=Mus musculus OX=10090 PE=1 SV=1	2		#DIV/0!	#DIV/0!
P01809	Ig heavy chain V region X24 OS=Mus musculus OX=10090 PE=1 SV=1	2		#DIV/0!	#DIV/0!
P63017	Heat shock cognate 71 kDa protein OS=Mus musculus OX=10090 GN=Hspa8 PE=1 SV=1	2		#DIV/0!	#DIV/0!
Q9Z2U1	Proteasome subunit alpha type-5 OS=Mus musculus OX=10090 GN=Psma5 PE=1 SV=1	2		#DIV/0!	#DIV/0!
O35664-3	Isoform 3 of Interferon alpha/beta receptor 2 OS=Mus musculus OX=10090 GN=Ifnar2	2		#DIV/0!	#DIV/0!
P01800	Ig heavy chain V-III region T957 OS=Mus musculus OX=10090 PE=1 SV=2	2		#DIV/0!	#DIV/0!
P18242	Cathepsin D OS=Mus musculus OX=10090 GN=Ctsd PE=1 SV=1	2		#DIV/0!	#DIV/0!
P04247	Myoglobin OS=Mus musculus OX=10090 GN=Mb PE=1 SV=3	2		#DIV/0!	#DIV/0!
O88200	C-type lectin domain family 11 member A OS=Mus musculus OX=10090 GN=Clec11a PE=1 SV=1	2		#DIV/0!	#DIV/0!
P06801	NADP-dependent malic enzyme OS=Mus musculus OX=10090 GN=Me1 PE=1 SV=2	2		#DIV/0!	#DIV/0!
O88343	Electrogenic sodium bicarbonate cotransporter 1 OS=Mus musculus OX=10090 GN=Slc4a4 PE=1 SV=2	2		#DIV/0!	#DIV/0!
P28656	Nucleosome assembly protein 1-like 1 OS=Mus musculus OX=10090 GN=Nap1l1 PE=1 SV=2	1		#DIV/0!	#DIV/0!
Q05020	Apolipoprotein C-II OS=Mus musculus OX=10090 GN=Apoc2 PE=2 SV=1	1		#DIV/0!	#DIV/0!
Q91X79	Chymotrypsin-like elastase family member 1 OS=Mus musculus OX=10090 GN=Cela1 PE=1 SV=1	1		#DIV/0!	#DIV/0!
P00687	Alpha-amylase 1 OS=Mus musculus OX=10090 GN=Amy1 PE=1 SV=2	1		#DIV/0!	#DIV/0!
Q8VI78	Phospholipase A1 member A OS=Mus musculus OX=10090 GN=Pla1a PE=2 SV=3	1		#DIV/0!	#DIV/0!
P11627	Neural cell adhesion molecule L1 OS=Mus musculus OX=10090 GN=L1cam PE=1 SV=1	1		#DIV/0!	#DIV/0!
P01630	Ig kappa chain V-II region 7S34.1 OS=Mus musculus OX=10090 PE=1 SV=1	1		#DIV/0!	#DIV/0!
Q8R242	Di-N-acetylchitobiase OS=Mus musculus OX=10090 GN=Ctbs PE=1 SV=2	1		#DIV/0!	#DIV/0!
Q8R5I6	Glutathione S-transferase Mu 4 OS=Mus musculus OX=10090 GN=Gstm4 PE=1 SV=1	1		#DIV/0!	#DIV/0!
Q99LC5	Electron transfer flavoprotein subunit alpha, mitochondrial OS=Mus musculus OX=10090 GN=Etfa PE=1 SV=2	1		#DIV/0!	#DIV/0!
P97464	Exostosin-1 OS=Mus musculus OX=10090 GN=Ext1 PE=1 SV=1	1		#DIV/0!	#DIV/0!
P04945	Ig kappa chain V-VI region NQ2-6.1 OS=Mus musculus OX=10090 PE=2 SV=1	1		#DIV/0!	#DIV/0!
O70370	Cathepsin S OS=Mus musculus OX=10090 GN=Ctss PE=1 SV=2	1		#DIV/0!	#DIV/0!
Q02596	Glycosylation-dependent cell adhesion molecule 1 OS=Mus musculus OX=10090 GN=Glycam1 PE=1 SV=1	1		#DIV/0!	#DIV/0!
Q9ERK4	Exportin-2 OS=Mus musculus OX=10090 GN=Cse1l PE=1 SV=1	1		#DIV/0!	#DIV/0!
P01661	Ig kappa chain V-III region MOPC 63 OS=Mus musculus OX=10090 PE=1 SV=1	1		#DIV/0!	#DIV/0!
Q9CPV4	Glyoxalase domain-containing protein 4 OS=Mus musculus OX=10090 GN=Glod4 PE=1 SV=1	1		#DIV/0!	#DIV/0!
P16675	Lysosomal protective protein OS=Mus musculus OX=10090 GN=Ctsa PE=1 SV=1	1		#DIV/0!	#DIV/0!
Q07797	Galectin-3-binding protein OS=Mus musculus OX=10090 GN=Lgals3bp PE=1 SV=1	1		#DIV/0!	#DIV/0!
O35945	Aldehyde dehydrogenase, cytosolic 1 OS=Mus musculus OX=10090 GN=Aldh1a7 PE=1 SV=1	1		#DIV/0!	#DIV/0!
P01642	Ig kappa chain V-V region L7 (Fragment) OS=Mus musculus OX=10090 GN=Gm10881 PE=1 SV=1	1		#DIV/0!	#DIV/0!
P10404	MLV-related proviral Env polyprotein OS=Mus musculus OX=10090 PE=1 SV=3	1		#DIV/0!	#DIV/0!
P12960	Contactin-1 OS=Mus musculus OX=10090 GN=Cntn1 PE=1 SV=1	1		#DIV/0!	#DIV/0!
P11835	Integrin beta-2 OS=Mus musculus OX=10090 GN=Itgb2 PE=1 SV=2	1		#DIV/0!	#DIV/0!
Q9R1P1	Proteasome subunit beta type-3 OS=Mus musculus OX=10090 GN=Psmb3 PE=1 SV=1	1		#DIV/0!	#DIV/0!
Q08481	Platelet endothelial cell adhesion molecule OS=Mus musculus OX=10090 GN=Pecam1 PE=1 SV=1	1		#DIV/0!	#DIV/0!
B2RXS4	Plexin-B2 OS=Mus musculus OX=10090 GN=Plxnb2 PE=1 SV=1	1		#DIV/0!	#DIV/0!
P07141	Macrophage colony-stimulating factor 1 OS=Mus musculus OX=10090 GN=Csf1 PE=1 SV=2	1		#DIV/0!	#DIV/0!
Q05793	Basement membrane-specific heparan sulfate proteoglycan core protein OS=Mus musculus OX=10090 GN=Hspg2 PE=1 SV=1	1		#DIV/0!	#DIV/0!
Q6A078	Centrosomal protein of 290 kDa OS=Mus musculus OX=10090 GN=Cep290 PE=1 SV=2	1		#DIV/0!	#DIV/0!
D3Z7H8	Cartilage intermediate layer protein 2 OS=Mus musculus OX=10090 GN=Cilp2 PE=1 SV=1	1		#DIV/0!	#DIV/0!
Q5SRX1	TOM1-like protein 2 OS=Mus musculus OX=10090 GN=Tom1l2 PE=1 SV=1	1		#DIV/0!	#DIV/0!
P99026	Proteasome subunit beta type-4 OS=Mus musculus OX=10090 GN=Psmb4 PE=1 SV=1	1		#DIV/0!	#DIV/0!
Q9Z0Z4	Hephaestin OS=Mus musculus OX=10090 GN=Heph PE=1 SV=3	1		#DIV/0!	#DIV/0!
P97929	Breast cancer type 2 susceptibility protein homolog OS=Mus musculus OX=10090 GN=Brca2 PE=1 SV=2	1		#DIV/0!	#DIV/0!
P02772	Alpha-fetoprotein OS=Mus musculus OX=10090 GN=Afp PE=2 SV=1	1		#DIV/0!	#DIV/0!
P09242	Alkaline phosphatase, tissue-nonspecific isozyme OS=Mus musculus OX=10090 GN=Alpl PE=1 SV=2	1		#DIV/0!	#DIV/0!
P61089	Ubiquitin-conjugating enzyme E2 N OS=Mus musculus OX=10090 GN=Ube2n PE=1 SV=1	1		#DIV/0!	#DIV/0!
Q8BG32	26S proteasome non-ATPase regulatory subunit 11 OS=Mus musculus OX=10090 GN=Psmd11 PE=1 SV=3	1		#DIV/0!	#DIV/0!
Q8K558	Trem-like transcript 1 protein OS=Mus musculus OX=10090 GN=Treml1 PE=1 SV=2	1		#DIV/0!	#DIV/0!
Q9R1C0	Transcription initiation factor TFIID subunit 7 OS=Mus musculus OX=10090 GN=Taf7 PE=1 SV=1	1		#DIV/0!	#DIV/0!
P05201	Aspartate aminotransferase, cytoplasmic OS=Mus musculus OX=10090 GN=Got1 PE=1 SV=3	1		#DIV/0!	#DIV/0!
Q922P9	Putative oxidoreductase GLYR1 OS=Mus musculus OX=10090 GN=Glyr1 PE=1 SV=1	1		#DIV/0!	#DIV/0!
Q9QWK4	CD5 antigen-like OS=Mus musculus OX=10090 GN=Cd5l PE=1 SV=3	1		#DIV/0!	#DIV/0!
Q7M747	Secretoglobin family 2B member 24 OS=Mus musculus OX=10090 GN=Scgb2b24 PE=2 SV=1	1		#DIV/0!	#DIV/0!
Q3U1D9	UPF0602 protein C4orf47 homolog OS=Mus musculus OX=10090 PE=2 SV=1	1		#DIV/0!	#DIV/0!
P47878	Insulin-like growth factor-binding protein 3 OS=Mus musculus OX=10090 GN=Igfbp3 PE=2 SV=2	1		#DIV/0!	#DIV/0!
Q8K297	Procollagen galactosyltransferase 1 OS=Mus musculus OX=10090 GN=Colgalt1 PE=1 SV=2	1		#DIV/0!	#DIV/0!
A2AN08	E3 ubiquitin-protein ligase UBR4 OS=Mus musculus OX=10090 GN=Ubr4 PE=1 SV=1	1		#DIV/0!	#DIV/0!
Q9Z2L6	Multiple inositol polyphosphate phosphatase 1 OS=Mus musculus OX=10090 GN=Minpp1 PE=1 SV=3	1		#DIV/0!	#DIV/0!
P11352	Glutathione peroxidase 1 OS=Mus musculus OX=10090 GN=Gpx1 PE=1 SV=2	1		#DIV/0!	#DIV/0!
Q6NZL0	Protein SOGA3 OS=Mus musculus OX=10090 GN=Soga3 PE=1 SV=2	1		#DIV/0!	#DIV/0!
Q99LX0	Parkinson disease protein 7 homolog OS=Mus musculus OX=10090 GN=Park7 PE=1 SV=1	1		#DIV/0!	#DIV/0!
Q8CJ19	[F-actin]-monooxygenase MICAL3 OS=Mus musculus OX=10090 GN=Mical3 PE=1 SV=2	1		#DIV/0!	#DIV/0!
Q7TMV1	E3 ubiquitin-protein ligase RNF139 OS=Mus musculus OX=10090 GN=Rnf139 PE=1 SV=1	1		#DIV/0!	#DIV/0!
Q69ZL1	FYVE, RhoGEF and PH domain-containing protein 6 OS=Mus musculus OX=10090 GN=Fgd6 PE=1 SV=2	1		#DIV/0!	#DIV/0!
Q9CR61	NADH dehydrogenase [ubiquinone] 1 beta subcomplex subunit 7 OS=Mus musculus OX=10090 GN=Ndufb7 PE=1 SV=3	1		#DIV/0!	#DIV/0!
A2ATU0	Probable 2-oxoglutarate dehydrogenase E1 component DHKTD1, mitochondrial OS=Mus musculus OX=10090 GN=Dhtkd1 PE=1 SV=1	1		#DIV/0!	#DIV/0!
P00015	Cytochrome c, testis-specific OS=Mus musculus OX=10090 GN=Cyct PE=1 SV=3	1		#DIV/0!	#DIV/0!
P45376	Aldo-keto reductase family 1 member B1 OS=Mus musculus OX=10090 GN=Akr1b1 PE=1 SV=3	1		#DIV/0!	#DIV/0!
Q6A028	Switch-associated protein 70 OS=Mus musculus OX=10090 GN=Swap70 PE=1 SV=2	1		#DIV/0!	#DIV/0!
Q8CFX1	GDH/6PGL endoplasmic bifunctional protein OS=Mus musculus OX=10090 GN=H6pd PE=1 SV=2	1		#DIV/0!	#DIV/0!
Q8K1G2	Limbin OS=Mus musculus OX=10090 GN=Evc2 PE=1 SV=1	1		#DIV/0!	#DIV/0!
Q6VNB8	WD repeat and FYVE domain-containing protein 3 OS=Mus musculus OX=10090 GN=Wdfy3 PE=1 SV=1	1		#DIV/0!	#DIV/0!
Q6P2K3	Protein CFAP20DC OS=Mus musculus OX=10090 GN=CFAP20DC PE=2 SV=2	1		#DIV/0!	#DIV/0!
Q5U430	E3 ubiquitin-protein ligase UBR3 OS=Mus musculus OX=10090 GN=Ubr3 PE=1 SV=3	1		#DIV/0!	#DIV/0!
Q61136	Serine/threonine-protein kinase PRP4 homolog OS=Mus musculus OX=10090 GN=Prpf4b PE=1 SV=3	1		#DIV/0!	#DIV/0!
Q6NS57	Mitogen-activated protein kinase-binding protein 1 OS=Mus musculus OX=10090 GN=Mapkbp1 PE=1 SV=1	1		#DIV/0!	#DIV/0!
P17897	Lysozyme C-1 OS=Mus musculus OX=10090 GN=Lyz1 PE=1 SV=1	1		#DIV/0!	#DIV/0!
Q9CWU0	Putative ATP-dependent RNA helicase TDRD12 OS=Mus musculus OX=10090 GN=Tdrd12 PE=1 SV=2	1		#DIV/0!	#DIV/0!
Q8R4G6	Alpha-1,6-mannosylglycoprotein 6-beta-N-acetylglucosaminyltransferase A OS=Mus musculus OX=10090 GN=Mgat5 PE=1 SV=1	1		#DIV/0!	#DIV/0!
P62908	40S ribosomal protein S3 OS=Mus musculus OX=10090 GN=Rps3 PE=1 SV=1	1		#DIV/0!	#DIV/0!
P08607	C4b-binding protein OS=Mus musculus OX=10090 GN=C4bpa PE=1 SV=3	9	1	9	3.16993
P11276	Fibronectin OS=Mus musculus OX=10090 GN=Fn1 PE=1 SV=4	40	6	6.66667	2.73697
O09159	Lysosomal alpha-mannosidase OS=Mus musculus OX=10090 GN=Man2b1 PE=1 SV=4	6	1	6	2.58496
Q64727	Vinculin OS=Mus musculus OX=10090 GN=Vcl PE=1 SV=4	5	1	5	2.32193
E9PV24	Fibrinogen alpha chain OS=Mus musculus OX=10090 GN=Fga PE=1 SV=1	4	1	4	2
A2AEP0	Odorant-binding protein 1b OS=Mus musculus OX=10090 GN=Obp1b PE=1 SV=1	4	1	4	2
Q8BH61	Coagulation factor XIII A chain OS=Mus musculus OX=10090 GN=F13a1 PE=1 SV=3	7	2	3.5	1.80735
Q8CG16	Complement C1r-A subcomponent OS=Mus musculus OX=10090 GN=C1ra PE=1 SV=1	10	3	3.33333	1.73697
P06684	Complement C5 OS=Mus musculus OX=10090 GN=C5 PE=1 SV=2	60	20	3	1.58496
P16294	Coagulation factor IX OS=Mus musculus OX=10090 GN=F9 PE=2 SV=3	6	2	3	1.58496
P33587	Vitamin K-dependent protein C OS=Mus musculus OX=10090 GN=Proc PE=1 SV=2	6	2	3	1.58496
Q61805	Lipopolysaccharide-binding protein OS=Mus musculus OX=10090 GN=Lbp PE=1 SV=2	3	1	3	1.58496
P04939	Major urinary protein 3 OS=Mus musculus OX=10090 GN=Mup3 PE=1 SV=1	3	1	3	1.58496
P06909	Complement factor H OS=Mus musculus OX=10090 GN=Cfh PE=1 SV=2	79	27	2.92593	1.54889
P70375	Coagulation factor VII OS=Mus musculus OX=10090 GN=F7 PE=1 SV=1	8	3	2.66667	1.41504
P28798	Progranulin OS=Mus musculus OX=10090 GN=Grn PE=1 SV=2	5	2	2.5	1.32193
E9Q557	Desmoplakin OS=Mus musculus OX=10090 GN=Dsp PE=1 SV=1	5	2	2.5	1.32193
P98064	Mannan-binding lectin serine protease 1 OS=Mus musculus OX=10090 GN=Masp1 PE=1 SV=2	12	5	2.4	1.26303
Q9JHH6	Carboxypeptidase B2 OS=Mus musculus OX=10090 GN=Cpb2 PE=1 SV=1	9	4	2.25	1.16993
P07309	Transthyretin OS=Mus musculus OX=10090 GN=Ttr PE=1 SV=1	35	17	2.05882	1.04182
P97321	Prolyl endopeptidase FAP OS=Mus musculus OX=10090 GN=Fap PE=1 SV=1	6	3	2	1
P09581	Macrophage colony-stimulating factor 1 receptor OS=Mus musculus OX=10090 GN=Csf1r PE=1 SV=3	6	3	2	1
Q91WP0	Mannan-binding lectin serine protease 2 OS=Mus musculus OX=10090 GN=Masp2 PE=1 SV=1	6	3	2	1
P01807	Ig heavy chain V region X44 OS=Mus musculus OX=10090 PE=1 SV=1	4	2	2	1
P09411	Phosphoglycerate kinase 1 OS=Mus musculus OX=10090 GN=Pgk1 PE=1 SV=4	4	2	2	1
Q61268	Apolipoprotein C-IV OS=Mus musculus OX=10090 GN=Apoc4 PE=1 SV=1	4	2	2	1
P13595	Neural cell adhesion molecule 1 OS=Mus musculus OX=10090 GN=Ncam1 PE=1 SV=3	4	2	2	1
P18525	Ig heavy chain V region 5-84 OS=Mus musculus OX=10090 PE=1 SV=1	2	1	2	1
P01679	Ig kappa chain V-VI region J539 OS=Mus musculus OX=10090 PE=1 SV=1	2	1	2	1
P97333	Neuropilin-1 OS=Mus musculus OX=10090 GN=Nrp1 PE=1 SV=2	2	1	2	1
P39876	Metalloproteinase inhibitor 3 OS=Mus musculus OX=10090 GN=Timp3 PE=1 SV=1	2	1	2	1
P14106	Complement C1q subcomponent subunit B OS=Mus musculus OX=10090 GN=C1qb PE=1 SV=2	2	1	2	1
P13634	Carbonic anhydrase 1 OS=Mus musculus OX=10090 GN=Ca1 PE=1 SV=4	2	1	2	1
Q6DFX2	Anthrax toxin receptor 2 OS=Mus musculus OX=10090 GN=Antxr2 PE=1 SV=1	2	1	2	1
P01635	Ig kappa chain V-V region K2 (Fragment) OS=Mus musculus OX=10090 PE=1 SV=1	2	1	2	1
O70165	Ficolin-1 OS=Mus musculus OX=10090 GN=Fcn1 PE=1 SV=1	2	1	2	1
P06330	Ig heavy chain V region AC38 205.12 OS=Mus musculus OX=10090 PE=1 SV=1	2	1	2	1
P01750	Ig heavy chain V region 102 OS=Mus musculus OX=10090 PE=1 SV=1	2	1	2	1
Q01768	Nucleoside diphosphate kinase B OS=Mus musculus OX=10090 GN=Nme2 PE=1 SV=1	2	1	2	1
P29533	Vascular cell adhesion protein 1 OS=Mus musculus OX=10090 GN=Vcam1 PE=1 SV=1	2	1	2	1
P35700	Peroxiredoxin-1 OS=Mus musculus OX=10090 GN=Prdx1 PE=1 SV=1	2	1	2	1
P55065	Phospholipid transfer protein OS=Mus musculus OX=10090 GN=Pltp PE=1 SV=1	13	7	1.85714	0.893085
Q01339	Beta-2-glycoprotein 1 OS=Mus musculus OX=10090 GN=Apoh PE=1 SV=1	20	11	1.81818	0.862496
P11087	Collagen alpha-1(I) chain OS=Mus musculus OX=10090 GN=Col1a1 PE=1 SV=4	7	4	1.75	0.807355
P01837	Immunoglobulin kappa constant OS=Mus musculus OX=10090 GN=Igkc PE=1 SV=2	7	4	1.75	0.807355
O08742	Platelet glycoprotein V OS=Mus musculus OX=10090 GN=Gp5 PE=1 SV=1	7	4	1.75	0.807355
Q8CG14	Complement C1s-A subcomponent OS=Mus musculus OX=10090 GN=C1sa PE=2 SV=2	17	10	1.7	0.765535
P05064	Fructose-bisphosphate aldolase A OS=Mus musculus OX=10090 GN=Aldoa PE=1 SV=2	5	3	1.66667	0.736966
P61939	Thyroxine-binding globulin OS=Mus musculus OX=10090 GN=Serpina7 PE=2 SV=1	5	3	1.66667	0.736966
Q61702	Inter-alpha-trypsin inhibitor heavy chain H1 OS=Mus musculus OX=10090 GN=Itih1 PE=1 SV=2	43	26	1.65385	0.725825
P97290	Plasma protease C1 inhibitor OS=Mus musculus OX=10090 GN=Serping1 PE=1 SV=3	23	14	1.64286	0.716207
Q61129	Complement factor I OS=Mus musculus OX=10090 GN=Cfi PE=1 SV=3	27	17	1.58824	0.667425
Q00623	Apolipoprotein A-I OS=Mus musculus OX=10090 GN=Apoa1 PE=1 SV=2	49	31	1.58065	0.660514
P01869	Ig gamma-1 chain C region, membrane-bound form OS=Mus musculus OX=10090 GN=Ighg1 PE=1 SV=2	11	7	1.57143	0.652077
Q80YC5	Coagulation factor XII OS=Mus musculus OX=10090 GN=F12 PE=1 SV=2	14	9	1.55556	0.63743
Q19LI2	Alpha-1B-glycoprotein OS=Mus musculus OX=10090 GN=A1bg PE=1 SV=1	17	11	1.54545	0.628031
O88947	Coagulation factor X OS=Mus musculus OX=10090 GN=F10 PE=1 SV=1	17	11	1.54545	0.628031
P01029	Complement C4-B OS=Mus musculus OX=10090 GN=C4b PE=1 SV=3	55	36	1.52778	0.611435
Q61703	Inter-alpha-trypsin inhibitor heavy chain H2 OS=Mus musculus OX=10090 GN=Itih2 PE=1 SV=1	33	22	1.5	0.584963
P70389	Insulin-like growth factor-binding protein complex acid labile subunit OS=Mus musculus OX=10090 GN=Igfals PE=1 SV=1	24	16	1.5	0.584963
Q9ESB3	Histidine-rich glycoprotein OS=Mus musculus OX=10090 GN=Hrg PE=1 SV=2	21	14	1.5	0.584963
P97298	Pigment epithelium-derived factor OS=Mus musculus OX=10090 GN=Serpinf1 PE=1 SV=2	12	8	1.5	0.584963
O09164	Extracellular superoxide dismutase [Cu-Zn] OS=Mus musculus OX=10090 GN=Sod3 PE=1 SV=1	6	4	1.5	0.584963
Q9Z1T2	Thrombospondin-4 OS=Mus musculus OX=10090 GN=Thbs4 PE=1 SV=1	6	4	1.5	0.584963
Q61495	Desmoglein-1-alpha OS=Mus musculus OX=10090 GN=Dsg1a PE=2 SV=2	3	2	1.5	0.584963
O09061	Proteasome subunit beta type-1 OS=Mus musculus OX=10090 GN=Psmb1 PE=1 SV=1	3	2	1.5	0.584963
P33434	72 kDa type IV collagenase OS=Mus musculus OX=10090 GN=Mmp2 PE=1 SV=1	3	2	1.5	0.584963
P21614	Vitamin D-binding protein OS=Mus musculus OX=10090 GN=Gc PE=1 SV=2	75	51	1.47059	0.556393
P49182	Heparin cofactor 2 OS=Mus musculus OX=10090 GN=Serpind1 PE=1 SV=1	25	17	1.47059	0.556393
O88783	Coagulation factor V OS=Mus musculus OX=10090 GN=F5 PE=1 SV=1	22	15	1.46667	0.552541
P06683	Complement component C9 OS=Mus musculus OX=10090 GN=C9 PE=1 SV=2	19	13	1.46154	0.547488
Q9JJN5	Carboxypeptidase N catalytic chain OS=Mus musculus OX=10090 GN=Cpn1 PE=1 SV=1	23	16	1.4375	0.523562
P01942	Hemoglobin subunit alpha OS=Mus musculus OX=10090 GN=Hba PE=1 SV=2	23	16	1.4375	0.523562
Q08879-2	Isoform C of Fibulin-1 OS=Mus musculus OX=10090 GN=Fbln1	10	7	1.42857	0.514573
P35441	Thrombospondin-1 OS=Mus musculus OX=10090 GN=Thbs1 PE=1 SV=1	10	7	1.42857	0.514573
P52480-2	Isoform M1 of Pyruvate kinase PKM OS=Mus musculus OX=10090 GN=Pkm	17	12	1.41667	0.5025
A6X935	Inter alpha-trypsin inhibitor, heavy chain 4 OS=Mus musculus OX=10090 GN=Itih4 PE=1 SV=2	45	32	1.40625	0.491853
E9Q414	Apolipoprotein B-100 OS=Mus musculus OX=10090 GN=Apob PE=1 SV=1	66	47	1.40426	0.489805
P06728	Apolipoprotein A-IV OS=Mus musculus OX=10090 GN=Apoa4 PE=1 SV=3	40	29	1.37931	0.463947
Q8K182	Complement component C8 alpha chain OS=Mus musculus OX=10090 GN=C8a PE=1 SV=1	22	16	1.375	0.459432
P70274	Selenoprotein P OS=Mus musculus OX=10090 GN=Selenop PE=1 SV=3	11	8	1.375	0.459432
Q61508	Extracellular matrix protein 1 OS=Mus musculus OX=10090 GN=Ecm1 PE=1 SV=2	11	8	1.375	0.459432
P32261	Antithrombin-III OS=Mus musculus OX=10090 GN=Serpinc1 PE=1 SV=1	52	38	1.36842	0.452512
O08677-2	Isoform LMW of Kininogen-1 OS=Mus musculus OX=10090 GN=Kng1	45	33	1.36364	0.447459
P11859	Angiotensinogen OS=Mus musculus OX=10090 GN=Agt PE=1 SV=1	15	11	1.36364	0.447459
P03987	Ig gamma-3 chain C region OS=Mus musculus OX=10090 PE=1 SV=2	15	11	1.36364	0.447459
O08677	Kininogen-1 OS=Mus musculus OX=10090 GN=Kng1 PE=1 SV=1	46	34	1.35294	0.436099
P08226	Apolipoprotein E OS=Mus musculus OX=10090 GN=Apoe PE=1 SV=2	28	21	1.33333	0.415037
Q07456	Protein AMBP OS=Mus musculus OX=10090 GN=Ambp PE=1 SV=2	16	12	1.33333	0.415037
Q8VCS0	N-acetylmuramoyl-L-alanine amidase OS=Mus musculus OX=10090 GN=Pglyrp2 PE=1 SV=1	8	6	1.33333	0.415037
Q60590	Alpha-1-acid glycoprotein 1 OS=Mus musculus OX=10090 GN=Orm1 PE=1 SV=1	8	6	1.33333	0.415037
Q03311	Cholinesterase OS=Mus musculus OX=10090 GN=Bche PE=1 SV=2	8	6	1.33333	0.415037
O35930	Platelet glycoprotein Ib alpha chain OS=Mus musculus OX=10090 GN=Gp1ba PE=1 SV=2	4	3	1.33333	0.415037
P20029	Endoplasmic reticulum chaperone BiP OS=Mus musculus OX=10090 GN=Hspa5 PE=1 SV=3	4	3	1.33333	0.415037
Q61207	Prosaposin OS=Mus musculus OX=10090 GN=Psap PE=1 SV=2	4	3	1.33333	0.415037
Q9D3H2	Odorant-binding protein 1a OS=Mus musculus OX=10090 GN=Obp1a PE=1 SV=2	4	3	1.33333	0.415037
P10126	Elongation factor 1-alpha 1 OS=Mus musculus OX=10090 GN=Eef1a1 PE=1 SV=3	4	3	1.33333	0.415037
P02088	Hemoglobin subunit beta-1 OS=Mus musculus OX=10090 GN=Hbb-b1 PE=1 SV=2	33	25	1.32	0.400538
P28666	Murinoglobulin-2 OS=Mus musculus OX=10090 GN=Mug2 PE=1 SV=2	43	33	1.30303	0.381871
Q91X72	Hemopexin OS=Mus musculus OX=10090 GN=Hpx PE=1 SV=2	117	90	1.3	0.378512
P21180	Complement C2 OS=Mus musculus OX=10090 GN=C2 PE=1 SV=2	13	10	1.3	0.378512
P01027	Complement C3 OS=Mus musculus OX=10090 GN=C3 PE=1 SV=3	295	227	1.29956	0.378023
Q07968	Coagulation factor XIII B chain OS=Mus musculus OX=10090 GN=F13b PE=1 SV=2	18	14	1.28571	0.36257
O88968	Transcobalamin-2 OS=Mus musculus OX=10090 GN=Tcn2 PE=1 SV=1	9	7	1.28571	0.36257
Q08879	Fibulin-1 OS=Mus musculus OX=10090 GN=Fbln1 PE=1 SV=2	9	7	1.28571	0.36257
P28665	Murinoglobulin-1 OS=Mus musculus OX=10090 GN=Mug1 PE=1 SV=3	118	92	1.28261	0.359081
Q00897	Alpha-1-antitrypsin 1-4 OS=Mus musculus OX=10090 GN=Serpina1d PE=1 SV=1	84	66	1.27273	0.347923
P29699	Alpha-2-HS-glycoprotein OS=Mus musculus OX=10090 GN=Ahsg PE=1 SV=1	28	22	1.27273	0.347923
Q8CIZ8	von Willebrand factor OS=Mus musculus OX=10090 GN=Vwf PE=1 SV=2	10	8	1.25	0.321928
P01865	Ig gamma-2A chain C region, membrane-bound form OS=Mus musculus OX=10090 GN=Igh-1a PE=1 SV=3	5	4	1.25	0.321928
Q9CQW3	Vitamin K-dependent protein Z OS=Mus musculus OX=10090 GN=Proz PE=1 SV=1	5	4	1.25	0.321928
Q3UV17	Keratin, type II cytoskeletal 2 oral OS=Mus musculus OX=10090 GN=Krt76 PE=1 SV=1	5	4	1.25	0.321928
P07310	Creatine kinase M-type OS=Mus musculus OX=10090 GN=Ckm PE=1 SV=1	5	4	1.25	0.321928
P19221	Prothrombin OS=Mus musculus OX=10090 GN=F2 PE=1 SV=1	36	29	1.24138	0.311944
Q8BND5	Sulfhydryl oxidase 1 OS=Mus musculus OX=10090 GN=Qsox1 PE=1 SV=1	21	17	1.23529	0.304855
P22599	Alpha-1-antitrypsin 1-2 OS=Mus musculus OX=10090 GN=Serpina1b PE=1 SV=2	111	90	1.23333	0.302563
O70362	Phosphatidylinositol-glycan-specific phospholipase D OS=Mus musculus OX=10090 GN=Gpld1 PE=1 SV=1	33	27	1.22222	0.289507
Q61247	Alpha-2-antiplasmin OS=Mus musculus OX=10090 GN=Serpinf2 PE=1 SV=1	34	28	1.21429	0.280108
Q9R098	Hepatocyte growth factor activator OS=Mus musculus OX=10090 GN=Hgfac PE=1 SV=1	17	14	1.21429	0.280108
Q06890	Clusterin OS=Mus musculus OX=10090 GN=Clu PE=1 SV=1	18	15	1.2	0.263034
P26928	Hepatocyte growth factor-like protein OS=Mus musculus OX=10090 GN=Mst1 PE=2 SV=2	12	10	1.2	0.263034
P26262	Plasma kallikrein OS=Mus musculus OX=10090 GN=Klkb1 PE=1 SV=2	25	21	1.19048	0.251539
Q8R121	Protein Z-dependent protease inhibitor OS=Mus musculus OX=10090 GN=Serpina10 PE=1 SV=1	19	16	1.1875	0.247928
P07758	Alpha-1-antitrypsin 1-1 OS=Mus musculus OX=10090 GN=Serpina1a PE=1 SV=4	141	119	1.18487	0.244734
Q62009	Periostin OS=Mus musculus OX=10090 GN=Postn PE=1 SV=2	13	11	1.18182	0.241008
Q3TTY5	Keratin, type II cytoskeletal 2 epidermal OS=Mus musculus OX=10090 GN=Krt2 PE=1 SV=1	13	11	1.18182	0.241008
P07724	Albumin OS=Mus musculus OX=10090 GN=Alb PE=1 SV=3	884	751	1.1771	0.235233
Q08761	Vitamin K-dependent protein S OS=Mus musculus OX=10090 GN=Pros1 PE=2 SV=1	7	6	1.16667	0.222392
Q60963	Platelet-activating factor acetylhydrolase OS=Mus musculus OX=10090 GN=Pla2g7 PE=1 SV=2	7	6	1.16667	0.222392
P01897	H-2 class I histocompatibility antigen, L-D alpha chain OS=Mus musculus OX=10090 GN=H2-L PE=1 SV=2	7	6	1.16667	0.222392
P31532	Serum amyloid A-4 protein OS=Mus musculus OX=10090 GN=Saa4 PE=1 SV=2	7	6	1.16667	0.222392
Q61704	Inter-alpha-trypsin inhibitor heavy chain H3 OS=Mus musculus OX=10090 GN=Itih3 PE=1 SV=3	30	26	1.15385	0.206451
P42703	Leukemia inhibitory factor receptor OS=Mus musculus OX=10090 GN=Lifr PE=1 SV=1	23	20	1.15	0.201634
P20918	Plasminogen OS=Mus musculus OX=10090 GN=Plg PE=1 SV=3	70	61	1.14754	0.198546
Q61414	Keratin, type I cytoskeletal 15 OS=Mus musculus OX=10090 GN=Krt15 PE=1 SV=2	8	7	1.14286	0.192645
O89020	Afamin OS=Mus musculus OX=10090 GN=Afm PE=1 SV=2	44	39	1.12821	0.174029
P02535	Keratin, type I cytoskeletal 10 OS=Mus musculus OX=10090 GN=Krt10 PE=1 SV=3	9	8	1.125	0.169925
P29788	Vitronectin OS=Mus musculus OX=10090 GN=Vtn PE=1 SV=2	9	8	1.125	0.169925
P13020	Gelsolin OS=Mus musculus OX=10090 GN=Gsn PE=1 SV=3	37	33	1.12121	0.165059
P01898	H-2 class I histocompatibility antigen, Q10 alpha chain OS=Mus musculus OX=10090 GN=H2-Q10 PE=1 SV=3	20	18	1.11111	0.152003
P52430	Serum paraoxonase/arylesterase 1 OS=Mus musculus OX=10090 GN=Pon1 PE=1 SV=2	10	9	1.11111	0.152003
P51885	Lumican OS=Mus musculus OX=10090 GN=Lum PE=1 SV=2	10	9	1.11111	0.152003
Q61147	Ceruloplasmin OS=Mus musculus OX=10090 GN=Cp PE=1 SV=2	84	76	1.10526	0.14439
P04186	Complement factor B OS=Mus musculus OX=10090 GN=Cfb PE=1 SV=2	42	38	1.10526	0.14439
P16301	Phosphatidylcholine-sterol acyltransferase OS=Mus musculus OX=10090 GN=Lcat PE=1 SV=2	11	10	1.1	0.137504
Q06770	Corticosteroid-binding globulin OS=Mus musculus OX=10090 GN=Serpina6 PE=1 SV=1	26	24	1.08333	0.115477
P46412	Glutathione peroxidase 3 OS=Mus musculus OX=10090 GN=Gpx3 PE=1 SV=2	14	13	1.07692	0.106915
Q921I1	Serotransferrin OS=Mus musculus OX=10090 GN=Tf PE=1 SV=1	261	247	1.05668	0.0795388
P02089	Hemoglobin subunit beta-2 OS=Mus musculus OX=10090 GN=Hbb-b2 PE=1 SV=2	22	21	1.04762	0.0671142
P07759	Serine protease inhibitor A3K OS=Mus musculus OX=10090 GN=Serpina3k PE=1 SV=2	256	263	0.973384	-0.038919
Q03734	Serine protease inhibitor A3M OS=Mus musculus OX=10090 GN=Serpina3m PE=1 SV=2	81	86	0.94186	-0.0864148
Q01279	Epidermal growth factor receptor OS=Mus musculus OX=10090 GN=Egfr PE=1 SV=1	14	15	0.933333	-0.0995357
Q91WP6	Serine protease inhibitor A3N OS=Mus musculus OX=10090 GN=Serpina3n PE=1 SV=1	34	37	0.918919	-0.121991
P50446	Keratin, type II cytoskeletal 6A OS=Mus musculus OX=10090 GN=Krt6a PE=1 SV=3	11	12	0.916667	-0.125531
Q8BH35	Complement component C8 beta chain OS=Mus musculus OX=10090 GN=C8b PE=1 SV=1	18	20	0.9	-0.152003
Q62351	Transferrin receptor protein 1 OS=Mus musculus OX=10090 GN=Tfrc PE=1 SV=1	15	17	0.882353	-0.180572
Q9Z2K1	Keratin, type I cytoskeletal 16 OS=Mus musculus OX=10090 GN=Krt16 PE=1 SV=3	7	8	0.875	-0.192645
Q9QXC1	Fetuin-B OS=Mus musculus OX=10090 GN=Fetub PE=1 SV=1	12	14	0.857143	-0.222392
Q922U2	Keratin, type II cytoskeletal 5 OS=Mus musculus OX=10090 GN=Krt5 PE=1 SV=1	10	12	0.833333	-0.263034
P21550	Beta-enolase OS=Mus musculus OX=10090 GN=Eno3 PE=1 SV=3	5	6	0.833333	-0.263034
Q9DBB9	Carboxypeptidase N subunit 2 OS=Mus musculus OX=10090 GN=Cpn2 PE=1 SV=2	19	23	0.826087	-0.275634
Q61730	Interleukin-1 receptor accessory protein OS=Mus musculus OX=10090 GN=Il1rap PE=1 SV=1	9	11	0.818182	-0.289507
P01867	Ig gamma-2B chain C region OS=Mus musculus OX=10090 GN=Igh-3 PE=1 SV=3	8	10	0.8	-0.321928
Q8VCG4	Complement component C8 gamma chain OS=Mus musculus OX=10090 GN=C8g PE=1 SV=1	4	5	0.8	-0.321928
P41317	Mannose-binding protein C OS=Mus musculus OX=10090 GN=Mbl2 PE=1 SV=2	4	5	0.8	-0.321928
P51910	Apolipoprotein D OS=Mus musculus OX=10090 GN=Apod PE=1 SV=1	4	5	0.8	-0.321928
Q9WVJ3	Carboxypeptidase Q OS=Mus musculus OX=10090 GN=Cpq PE=1 SV=1	4	5	0.8	-0.321928
Q61171	Peroxiredoxin-2 OS=Mus musculus OX=10090 GN=Prdx2 PE=1 SV=3	4	5	0.8	-0.321928
P04104	Keratin, type II cytoskeletal 1 OS=Mus musculus OX=10090 GN=Krt1 PE=1 SV=4	6	8	0.75	-0.415037
P17182	Alpha-enolase OS=Mus musculus OX=10090 GN=Eno1 PE=1 SV=3	3	4	0.75	-0.415037
P09470	Angiotensin-converting enzyme OS=Mus musculus OX=10090 GN=Ace PE=1 SV=3	3	4	0.75	-0.415037
Q8VCC2	Liver carboxylesterase 1 OS=Mus musculus OX=10090 GN=Ces1 PE=1 SV=1	3	4	0.75	-0.415037
P06151	L-lactate dehydrogenase A chain OS=Mus musculus OX=10090 GN=Ldha PE=1 SV=3	3	4	0.75	-0.415037
Q61646	Haptoglobin OS=Mus musculus OX=10090 GN=Hp PE=1 SV=1	8	11	0.727273	-0.459432
P07361	Alpha-1-acid glycoprotein 2 OS=Mus musculus OX=10090 GN=Orm2 PE=1 SV=1	5	7	0.714286	-0.485427
Q6IFX2	Keratin, type I cytoskeletal 42 OS=Mus musculus OX=10090 GN=Krt42 PE=1 SV=1	5	7	0.714286	-0.485427
P33622	Apolipoprotein C-III OS=Mus musculus OX=10090 GN=Apoc3 PE=1 SV=2	6	9	0.666667	-0.584962
P10605	Cathepsin B OS=Mus musculus OX=10090 GN=Ctsb PE=1 SV=2	4	6	0.666667	-0.584962
P01844	Ig lambda-2 chain C region OS=Mus musculus OX=10090 GN=Iglc2 PE=1 SV=1	2	3	0.666667	-0.584962
P17742	Peptidyl-prolyl cis-trans isomerase A OS=Mus musculus OX=10090 GN=Ppia PE=1 SV=2	2	3	0.666667	-0.584962
Q8BK48	Pyrethroid hydrolase Ces2e OS=Mus musculus OX=10090 GN=Ces2e PE=1 SV=1	2	3	0.666667	-0.584962
P08121	Collagen alpha-1(III) chain OS=Mus musculus OX=10090 GN=Col3a1 PE=1 SV=4	2	3	0.666667	-0.584962
P07356	Annexin A2 OS=Mus musculus OX=10090 GN=Anxa2 PE=1 SV=2	2	3	0.666667	-0.584962
Q9R1P0	Proteasome subunit alpha type-4 OS=Mus musculus OX=10090 GN=Psma4 PE=1 SV=1	2	3	0.666667	-0.584962
P68510	14-3-3 protein eta OS=Mus musculus OX=10090 GN=Ywhah PE=1 SV=2	2	3	0.666667	-0.584962
P43025	Tetranectin OS=Mus musculus OX=10090 GN=Clec3b PE=1 SV=2	2	3	0.666667	-0.584962
P39039	Mannose-binding protein A OS=Mus musculus OX=10090 GN=Mbl1 PE=1 SV=1	3	5	0.6	-0.736966
Q61233	Plastin-2 OS=Mus musculus OX=10090 GN=Lcp1 PE=1 SV=4	3	5	0.6	-0.736966
Q8VED5	Keratin, type II cytoskeletal 79 OS=Mus musculus OX=10090 GN=Krt79 PE=1 SV=2	3	5	0.6	-0.736966
P45700	Mannosyl-oligosaccharide 1,2-alpha-mannosidase IA OS=Mus musculus OX=10090 GN=Man1a1 PE=1 SV=1	4	7	0.571429	-0.807355
P11679	Keratin, type II cytoskeletal 8 OS=Mus musculus OX=10090 GN=Krt8 PE=1 SV=4	3	6	0.5	-1
Q8CIF4	Biotinidase OS=Mus musculus OX=10090 GN=Btd PE=1 SV=2	2	4	0.5	-1
P11499	Heat shock protein HSP 90-beta OS=Mus musculus OX=10090 GN=Hsp90ab1 PE=1 SV=3	2	4	0.5	-1
P14847	C-reactive protein OS=Mus musculus OX=10090 GN=Crp PE=1 SV=2	1	2	0.5	-1
Q03265	ATP synthase subunit alpha, mitochondrial OS=Mus musculus OX=10090 GN=Atp5f1a PE=1 SV=1	1	2	0.5	-1
P40142	Transketolase OS=Mus musculus OX=10090 GN=Tkt PE=1 SV=1	1	2	0.5	-1
P04919	Band 3 anion transport protein OS=Mus musculus OX=10090 GN=Slc4a1 PE=1 SV=1	1	2	0.5	-1
P47879	Insulin-like growth factor-binding protein 4 OS=Mus musculus OX=10090 GN=Igfbp4 PE=1 SV=2	1	2	0.5	-1
O70435	Proteasome subunit alpha type-3 OS=Mus musculus OX=10090 GN=Psma3 PE=1 SV=3	1	2	0.5	-1
P99029	Peroxiredoxin-5, mitochondrial OS=Mus musculus OX=10090 GN=Prdx5 PE=1 SV=2	1	2	0.5	-1
Q61316	Heat shock 70 kDa protein 4 OS=Mus musculus OX=10090 GN=Hspa4 PE=1 SV=1	1	2	0.5	-1
P60843	Eukaryotic initiation factor 4A-I OS=Mus musculus OX=10090 GN=Eif4a1 PE=1 SV=1	1	2	0.5	-1
P56480	ATP synthase subunit beta, mitochondrial OS=Mus musculus OX=10090 GN=Atp5f1b PE=1 SV=2	1	3	0.333333	-1.58496
P21460	Cystatin-C OS=Mus musculus OX=10090 GN=Cst3 PE=1 SV=2	1	3	0.333333	-1.58496
Q9CPY7	Cytosol aminopeptidase OS=Mus musculus OX=10090 GN=Lap3 PE=1 SV=3	1	3	0.333333	-1.58496
P15327	Bisphosphoglycerate mutase OS=Mus musculus OX=10090 GN=Bpgm PE=1 SV=2	1	4	0.25	-2
